# Supplementary material for: Additional Feeding Reveals Differences in Immune Recognition and Growth of Plasmodium Parasites in the Mosquito Host
Source: mSphere. 2021 Mar 31;6(2):e00136-21. doi: 10.1128/mSphere.00136-21 (PMC8546690; doi:10.1128/mSphere.00136-21)
Supplement: TABLE S1 [file msphere.00136-21-st001.xlsx]

## Sheet: Figure 1B- P. berghei -blood
Figure 1B- P. berghei -Day 4 blood feed raw data
Experiment	Condition	N	Max	Min	Mean	Median	P			Sugar	Blood
1	Sugar (control)	12	122	0	25	4				3	0	Exp 1
	Blood	3	0	0	0	0	ns			64	0
										0	0
2	Sugar (control)	20	133	0	20	9				0
	Blood	18	52	0	6	1	0.0094			4
										60
3	Sugar (control)	10	197	5	103	119				37
	Blood	10	141	2	70	76	ns			3
										0
4	Sugar (control)	20	277	7	112	108				0
	Blood	15	118	4	40	38	0.0045			5
										122
Combined	Sugar (control)	62	277	0	64	35
	Blood	46	141	0	30	9	0.0099			4	0	Exp 2
										8	4
										18	35
										56	3
										0	0
										2	2
										59	0
										0	0
										133	2
										20	52
										9	5
										0	8
										20	0
										13	0
										27	2
										19	0
										3	0
										5	0
										0
										8
										138	89	Exp 3
										197	2
										23	141
										101	65
										5	107
										157	11
										57	12
										137	59
										188	124
										23	86
										112	4	Exp 4
										133	49
										58	16
										21	9
										217	5
										224	32
										277	69
										7	55
										108	118
										43	33
										95	53
										150	8
										172	45
										107	59
										44	38
										47
										32
										39
										144
										202

## Sheet: Figure 1C- P. berghei- protein
Figure 1C- P. berghei -Day 4 protein feed raw data
Experiment	Condition	N	Max	Min	Mean	Median	P			Sugar	Protein
1	Sugar (control)	20	277	7	112	108				112	22	Exp 1
	Protein	4	88	22	45	35	ns			133	28
										58	88
2	Sugar (control)	14	271	10	112	105				21	42
	Protein	8	144	15	66	50	ns			217
										224
3	Sugar (control)	11	218	20	90	83				277
	Protein	9	64	0	24	18	0.0039			7
										108
4	Sugar (control)	11	185	8	76	79				43
	Protein	9	26	0	14	12	0.0018			95
										150
Combined	Sugar (control)	56	277	7	101	91				172
	Protein	30	144	0	35	23	0.0001			107
										44
										47
										32
										39
										144
										202
										117	88	Exp 2
										152	120
										141	15
										10	36
										79	25
										81	51
										14	49
										136	144
										190
										271
										44
										177
										93
										66
										50	0	Exp 3
										50	56
										48	7
										20	5
										22	21
										93	36
										83	64
										168	11
										131	18
										218
										107
										8	20	Exp 4
										95	26
										133	12
										88	23
										16	1
										79	0
										56	12
										81	8
										185	22
										42
										55

## Sheet: Figure 1D- P. falciparum
Figure 1D- P. falciparum -Day 4 feed raw data
Experiment	Condition	N	Max	Min	Mean	Median	P			Sugar	Blood	Protein
1	Sugar (control)	25	8	0	2	0				8	6	9	Exp 1
	Blood	21	30	0	4	1	ns			5	1	0
	Protein	11	11	0	5	5	ns			2	0	9
										0	1	5
2	Sugar (control)	15	8	0	2	0				0	3	5
	Blood	6	4	0	2	1	ns			1	30	0
	Protein	5	26	0	6	1	ns			0	8	9
										6	4	0
3	Sugar (control)	23	20	0	3	1				0	1	11
	Blood	19	7	0	2	1	ns			0	12	0
	Protein	6	23	0	5	2	ns			0	3	6
										4	1
Combined	Sugar (control)	63	20	0	2	1				0	0
	Blood	46	30	0	3	1	ns			0	1
	Protein	22	26	0	5	2	ns			0	1
										1	0
										1	3
										0	6
										1	0
										7	0
										1	1
										0
										0
										4
										0
										5	4	1	Exp 2
										0	0	0
										3	3	0
										0	0	26
										0	0	3
										0	1
										8
										0
										0
										1
										0
										6
										0
										1
										0
										1	1	2	Exp 3
										2	2	2
										0	0	0
										5	1	2
										5	0	23
										1	1	0
										2	4
										3	0
										1	0
										2	3
										6	0
										2	7
										1	0
										0	1
										0	3
										0	0
										1	0
										3	6
										0	1
										1
										20
										6
										0

## Sheet: Figure 1E- P. berghei
Figure 1E- P. berghei -Day 8 feed raw data
Experiment	Condition	N	Max	Min	Mean	Median	P			Sugar	Blood
1	Sugar (control)	15	123	8	61	65				44	56	Exp 1
	Blood	19	117	0	47	48	ns			83	85
										55	117
2	Sugar (control)	13	270	0	75	61				66	48
	Blood	13	117	1	51	70	ns			87	51
										72	98
Combined	Sugar (control)	28	270	0	67	63				13	0
	Blood	32	117	0	48	53	ns			91	0
										8	15
										123	69
										113	39
										27	46
										65	22
										44	77
										19	59
											7
											39
											9
											54
										270	5	Exp 2
										98	14
										78	71
										89	59
										97	74
										45	70
										10	6
										61	71
										42	73
										20	20
										0	1
										39	79
										124	117

## Sheet: Figure 1F- P. falciparum
Figure 1F- P. falciparum -Day 8 feed raw data
Experiment	Condition	N	Max	Min	Mean	Median	P			Sugar	Blood
1	Sugar (control)	26	8	0	2	1				7	8	Exp 1
	Blood	22	8	0	2	1	ns			0	2
										1	35
2	Sugar (control)	26	10	0	2	2				4	0
	Blood	14	35	0	5	2	ns			3	0
										1	2
Combined	Sugar (control)	52	10	0	2	1				10	6
	Blood	36	35	0	3	1	ns			0	2
										4	1
										2	0
										0	0
										0	4
										5	1
										2	6
										1
										0
										1
										2
										2
										3
										0
										8
										1
										1
										2
										0
										1	3	Exp 2
										0	0
										0	7
										2	0
										6	0
										2	0
										0	1
										0	0
										3	1
										0	0
										1	8
										1	2
										0	0
										0	0
										4	1
										1	1
										2	0
										3	3
										0	2
										8	0
										0	0
										2	3
										1
										0
										1
										0
