# Supplementary material for: Additional Feeding Reveals Differences in Immune Recognition and Growth of Plasmodium Parasites in the Mosquito Host
Source: mSphere. 2021 Mar 31;6(2):e00136-21. doi: 10.1128/mSphere.00136-21 (PMC8546690; doi:10.1128/mSphere.00136-21)
Supplement: TABLE S2 [file msphere.00136-21-st002.xlsx]

## Sheet: Figure 4C
Figure 4C- P. berghei infections with WT and mutant TEP1 lines											WT				ΔTEP1
Experiment	Strain	Condition	N	Max	Min	Mean	Median	P			Sugar	Blood			Sugar	Blood
1	WT	Sugar (control)	8	96	0	48	52				96	19	Exp 1		12	47	Exp 1
		Blood	6	96	13	34	20	ns			71	38			15	23
											32	20			1	256
	ΔTEP1	Sugar (control)	6	124	1	29	12				0	96			8	66
		Blood	10	316	12	120	108	0.008			74	16			124	12
											2	13			11	126
2	WT	Sugar (control)	9	349	26	122	77				86					89
		Blood	5	142	0	53	41	ns			20					133
																316
	ΔTEP1	Sugar (control)	9	256	5	118	113									132
		Blood	4	631	134	402	631	0.0196
											26	41	Exp 2		208	631	Exp 2
3	WT	Sugar (control)	9	202	31	128	137				176	76			256	465
		Blood	10	181	7	54	27	0.0124			151	0			5	134
											54	6			49	377
	ΔTEP1	Sugar (control)	16	152	1	79	78				137	142			63
		Blood	12	210	0	71	65	ns			58				55
											349				113
4	WT	Sugar (control)	5	252	1	85	65				77				128
		Blood	9	317	6	82	14	ns			71				183
	ΔTEP1	Sugar (control)	8	382	1	161	154
		Blood	5	263	54	142	144	ns			202	133	Exp 3		55	110	Exp 3
											131	68			152	117
Combined	WT	Sugar (control)	31	349	0	99	77				143	56			5	29
		Blood	30	317	0	58	21	0.0047			68	181			117	58
											137	22			68	210
Combined	ΔTEP1	Sugar (control)	39	382	1	97	68				31	7			106	86
		Blood	31	631	0	141	89	ns			127	10			39	0
											144	16			1	0
											166	17			148	30
												31			40	60
															26	82
															47	69
															88
															109
															122
															140
											27	6	Exp 4		1	54	Exp 4
											1	52			186	71
											65	8			122	176
											80	12			16	263
											252	317			382	144
												13			252
												273			20
												14			310
												47
